# Supplementary material for: Investigation of the Ternary System, Water/Hydrochloric Acid/Polyamide 66, for the Production of Polymeric Membranes by Phase Inversion
Source: Membranes (Basel). 2025 Jan 1;15(1):7. doi: 10.3390/membranes15010007 (PMC11767114; doi:10.3390/membranes15010007)
Supplement: Supplementary file 1 [file membranes-15-00007-s001.zip]

Archive with 1 entries (1 files):
- membranes-3355244-supplementary.pdf
